# Supplementary material for: Cytotoxicity of Fenugreek Sprout and Seed Extracts and Their Bioactive Constituents on MCF-7 Breast Cancer Cells
Source: Nutrients. 2022 Feb 13;14(4):784. doi: 10.3390/nu14040784 (PMC8879394; doi:10.3390/nu14040784)
Supplement: Supplementary file 1 [file nutrients-14-00784-s001.zip]

Archive with 1 entries (1 files):
- nutrients-1551641 SI.pdf
